# Supplementary material for: A Gram Scale Soft-Template Synthesis of Heteroatom Doped Nanoporous Hollow Carbon Spheres for Oxygen Reduction Reaction
Source: Nanomaterials (Basel). 2023 Sep 13;13(18):2555. doi: 10.3390/nano13182555 (PMC10534767; doi:10.3390/nano13182555)
Supplement: Supplementary file 1 [file nanomaterials-13-02555-s001.zip]

Archive with 1 entries (1 files):
- nanomaterials-2563115-supplementary.pdf
